# Supplementary material for: Extensive use of Fish Aggregating Devices together with environmental change influenced the spatial distribution of a tropical affinity fish
Source: Sci Rep. 2019 Mar 20;9:4934. doi: 10.1038/s41598-019-41421-9 (PMC6426954; doi:10.1038/s41598-019-41421-9)
Supplement: Supplementary file 1 — Appendix S1 [file 41598_2019_41421_MOESM1_ESM.xlsx]

## Sheet: Appendix S1
	Extensive use of Fish Aggregating Devices together with environmental change influenced the spatial distribution of a tropical affinity fish Mauro Sinopoli*1,2, Valentina Lauria3, Germana Garofalo3, Teresa Maggio1, Tiziana Cillari1 1Institute for Environmental Protection and Research (ISPRA), BIO-CIT. Lungomare Cristoforo Colombo n. 4521 (ex complesso Roosevelt) Località Addaura, 90149 Palermo IT…
	Appendix S1 Results; Update of data Collection (last date Dec 2017)
Year	N	Fishing Methods	Area	REFERENCE
1817	1	–	Alexandria	(Psomadakis et. al., 2011)
1867	1	–	Palma de Mallorca	(Barceló,1868)
1878	4	–	Palermo and Sicily	(Doderlein, 1878)
1878	2	–	Malta	(Psomadakis et al., 2011)
1882	1	–	Messina	(Tortonese ,1952)
1883	1	–	Palermo	(Tortonese ,1952)
1892	6	–	Palermo and Sicily	(Psomadakis et al., 2011)
1892	1	–	Naples	(Psomadakis et al., 2011)
1911	1	Boat-seine	South Crete	(Schnakenbeck,1931)
1916	–	–	Phaleron	(Athanassopoulos, 1917)
1924	1	–	Jaffa	(Psomadakis et al., 2011)
1930	1	–	Orontes River (Syria)	(Psomadakis et al., 2011)
1938	1	–	Haifa	(Psomadakis et al., 2011)
1943	1	–	North Rhodes	Tortonese (1947)
1945	1	–	Lake Timsah (Egypt)	Tortonese (1961)
1953	>1	Purse-seine	Haifa	(Ben Tuvia, 1953)
1960	2	–	Haifa	(Psomadakis et al., 2011)
1993	21	Trawl	Israeli continental shelf	( Edelist et al.,2011)
1964	5	–	Nahr el Maut (Lebanon)	(Psomadakis et al., 2011)
2002	_	Trawl	Isdrael Rocky Coast	(Golani et al 2007)
1996	_	Trammel net	Gulf of Tunis	(Benmansour and Hassine 1997)
1985	1	_	Anatolia (Turchey)	(Akkiran 1985)
1965	2	–	Beirut	(Psomadakis et al., 2011)
1993	1	‘Moruna’ net	Calvià (Mallorca)	(Riera et al. 1995)
1996	20	–	Iskenderun Bay	(Kalay et al., 1999)
1966	20	–	Mersin	(Kalay et al., 1999)
1966	20	–	Karatas	(Kalay et al., 1999)
1994	1	Mid-water trawl	Karatas	(Basusta & Erdem 2000)
1995	1	Boat-seine	Milazzo	(Costa, 1999)
1996	516	Surrounding net around FADs	Gulf of Castellamare (NW Sicily)	(D’Anna et al 1999)
1996	∼30	Visual census	Ustica	(Vacchi et al., 1999)
1996	2	Mid-water trawl	Karatas	(Basusta & Erdem 2000)
1997	55	Bottom trawl	Yumurtalik Bay	(Basusta et al. 2002)
2003	record	_	Syria	(Saad, 2005)
1998	1	–	Termini Imerese	(Psomadakis et al., 2011)
1999	490	Trammel net; purse-seine	Alexandria	(Assem,1999; 2000)
1999	271	Surrounding net around FADs	Gulf of Castellamare (NW Sicily)	(Mirto et al. 2002)
1999	_	_	Benghazi (Lybia)	(Ghailen et al., 2010)
2000	1	Longline	Iskenderun Bay	(Cekic & Basusta 2004)
2000	1	–	Gökova Bay	(Ögretmen et al. (2005)
2001	1084	Surrounding net around FADs	Capo D'orlando (NE Sicily)	(Andaloro et al.,2007)
2001	>1	Surrounding net around FADs	Koroni and Finikouda (SW Peloponese)	(Vasilopoulou et al., 2003)
2001	91	Visual census	Gulf of Castellamare (NW Sicily)	(Vega Fernández et al. 2003)
2001	17.33	Visual census	Gulf of Castellamare (NW Sicily)	(Addis et al., 2006)
2001	1250	Visual census	Gulf of Castellamare (NW Sicily)	(Sinopoli et al 2003)
2001	>1	Visual census	Anfeh (Lebanon)	(Harmelin-Vivien et al., 2005)
2004	several	Purse-seine	Gulf of Gabes	(Ben Soussi et al., 2005)
2004	2.6 larvae/ 1000 m -3	bongo nets	Catalan sea	(Raya & Sabatés, 2015)
2002	58	Purse-seine	Lampedusa	(Andaloro et al., 2005)
2007	1668	_	Gulf of Gabes	(Sley et al 2012)
2004	1448	Surrounding net around FADs	Capo D'orlando (NE Sicily)	(Sinopoli et al., 2012)
2004	2	Trammel net	Gaeta	(Leone personal comm. 2008)
2004	5	_	Mersin	(Celona & Comparetto,2009)
2006	68	Beach seine	Capo D'orlando (NE Sicily)	(Esposito et al., 2015)
2006	_	_	El-Mex Bay	(Khaled, 2009)
2006	1668	Purse-seine; trammel net	Gulf of Gabes	(Sley et al. 2009)
2006	160	_	El Mex Bay (Egipt)	(El-Said et al 2011)
2007	1	Trammel net	Salerno	(Psomadakis et al., 2011)
2007	2	Purse-seine	Civitavecchia	(Psomadakis et al., 2011)
2007	7	Surrounding net	Mergellina	(Psomadakis et al., 2011)
2008	Several hundreds	Trammel net; surrounding net	Tripoli (Libya)	(Psomadakis et al., 2011)
2012	_	Trawl	Ashdod port, Israel	(Goren et al., 2016)
2008	400 kg	Boat-seine	Palermo	(Psomadakis et al., 2011)
2008	42	Surrounding net	Palermo	(Psomadakis et al., 2011)
2008	1.71 ind/125 M-2	Visual census	Malta	((Azzurro et al., 2013)
2008	0.05-1.75 ind/125 M-2	Visual census	Lampedusa	(Azzurro et al., 2013)
2008	22	Surrounding net	Vibo Marina	(Psomadakis et al., 2011)
2008	5	Visual census	Carini (Palermo)	(Psomadakis et al., 2011)
2008	4	Visual census	Vibo Marina	(Psomadakis et al., 2011)
2008	1	Visual census	Scario	(Psomadakis et al., 2011)
2008	1	Spear-gun	Civran (NE Adriatic)	( Dulčić et al., 2009)
2008	50–60 kg	Surrounding net	Pozzuoli	(Psomadakis et al., 2011)
2008	1	Visual census	Serapo (Gaeta)	(Psomadakis et al., 2011)
2008	12	Hook and line	La Cala (Palermo)	(Psomadakis et al., 2011)
2008	6	Bottom trawl	Schiavonea (Gulf of Taranto)	(Psomadakis et al., 2011)
2008	31	Hook and line	Vibo Marina	(Psomadakis et al., 2011)
2008	1	Visual census	Miliscola	(Psomadakis et al., 2011)
2008	1	Surrounding net	Portici	(Psomadakis et al., 2011)
2008	1	Bottom trawl	Monte di Procida	(Psomadakis et al., 2011)
2008	3	Surrounding net	Sapri	(Psomadakis et al., 2011)
2008	1	Trammel net	Ischia	(Psomadakis et al., 2011)
2009	_	Surrounding net	Rhodes	(Kalogirou et al., 2012)
2008	_	Surrounding net	Ionian sea GSA20	(Tsagarakis et al.,2012)
2010	_	Trawl	Ionian sea GSA19	(Maiorano et al., 2010)
2009	21	Trammel net	İskenderun Bay, Adana, Turkey)	(Psomadakis et al., 2011)
2010	21	Trammel net	Iskenderun Bay, Turkey.	(Gökçe, 2015)
2011	30	Bottom trawl	Israeli continental shelf	(Edelist et al 2014)
2011	2	Trap light	Murcia coast (Spain)	(Félix-Hackradt et al., 2013)
2008	_	Surrounding net	Aegean sea GSA 22	(Tsagarakis et al., 2012)
2009	_	Plankton net	Lattakia Coastal water (SYRIA)	(Durgham et al.,2014)
2009	_	Surrounding net	Lampedusa	(Celona & Comparetto, 2009)
2013	68	Trawl	Mersin	(Goren et al., 2016)
2009	337	Several	Gulf of Gabes	(Ghailen et al., 2010)
2009	1	Trammel net	Monte di Procida	(Psomadakis et al., 2011)
2010	_	Trawl	Cyprus	(Çoker & Akyol, 2014)
2012	_	Gut conttent	Capo Peloro	(Battaglia et al., 2016)
2011	8	Trammel net	Mersin	( Gökçe et al., 2016)
2013	1 (4 not described)	unknounw	Ulcinj	( Dulčić et al., 2014)
2013	1	beach seine	Boka Kotorska Bay	(Gökçe, 2015)
2014	1	gill net	Ploče (Croatia)	(Pavičić et al.,2015)
2014	1	gill net	Rovinj (Croatia)	( Nerlović, et al.,2015)
2014	24	_	Farwa Island, Libya	(Banana, et al ., 2016)
2014	5	_	Turksh Aegian Water	(Bilecenoğlu, et al., 2014)
2014	4	_	Turkish levantine Water	(Bilecenoğlu et al., 2014)
2015	1	Trawl	Turkish territorial waters	(Güven, et al., 2017)
2017	3	recreation fishing	La Cala (Palermo)	Sinopoli personal observartion
2017	2	Undewater Observation	Salina Island	Sinopoli unpubl data
2017	1	Spearfishing	Trappeto (Southern Tyrrenian Sea)	Pipitone personal comunucation
2017	1	Foto sub competition	Scilla	Tirnetta personal comunication
2017	1	Tremmel net	Isola delle femmine	Nevoloso personal comunication
2017	21	Tremmel net	Arenella	Sinopoli personal observation

## Sheet: Reference List Appendix S1
Addis, P., Cau, A., Massutí, E., Merella, P., Sinopoli, M., & Andaloro, F. (2006). Spatial and temporal changes in the assemblage structure of fishes associated to fish aggregation devices in the Western Mediterranean. Aquatic Living Resources, 160(2), 149–160. https://doi.org/10.1051/alr
Akkıran, N. (1985). AS ystematic Study on Carangidae (Pisces) Employing the Otolith Characters in the Eastern Mediterrranean. Biljeske-Notes. Institut Za Oceanografiju I Ribarstvo-Split Sfr Jugoslavija, (63).
Andaloro, F., Falautano, M., Sinopoli, M., Passarelli, F. M., Pipitone, C., Addis, P., … Castriota, L. (2005). The lesser amberjack, Seriola fasciate (Perciformes : Carangidae) in the Mediterranean: A recent colonist? Cybium, 29(1), 141–145.
Andaloro, F., Campo, D., Castriota, L., & Sinopoli, M. (2007). Annual trend of fish assemblages associated with FADs in the southern Tyrrhenian Sea. Journal of Applied Ichthyology, 23(3), 258–263. https://doi.org/10.1111/j.1439-0426.2007.00860.x
Assem, S. S. (1999). Reproductive biology, spermatogenesis and ultrastructure of testes Caranx crysos (Mitchill, 1815). Bull Inst Oceanogr Fish, 25, 311-329.
Assem, S. S. (2000). The reproductive biology and histological characteristics of pelagic carangid female Caranx crysos from the Egyptian Mediterranean Sea. JOURNAL-EGYPTIAN GERMAN SOCIETY OF ZOOLOGY, 31(C), 195-216.
Athanassopoulos, G.D. (1917). Quelques éléments de recherches hydrobiologiques en Grèce. 3. Désignation de certaines espèces de Poissons. Bulletin de la Station d’Hydrobiologie Marine de Grèce 1:19–25.
Azzurro, E., La Mesa, G., & Fanelli, E. (2013). The rocky-reef fish assemblages of Malta and Lampedusa islands (Strait of Sicily, Mediterranean Sea): A visual census study in a changing biogeographical sector. Journal of the Marine Biological Association of the United Kingdom, 93(8), 2015–2026. https://doi.org/10.1017/S0025315413000799
Banana, A. A. S., Mohamed, R. M. S. R., & Al-Gheethi, A. A. S. (2016). Mercury pollution for marine environment at Farwa Island, Libya. Journal of Environmental Health Science and Engineering, 14(1), 1–8. https://doi.org/10.1186/s40201-016-0246-y
Battaglia, P., Pedà, C., Musolino, S., Esposito, V., Andaloro, F., & Romeo, T. (2016). Diet and first documented data on plastic ingestion of Trachinotus ovatus L. 1758 (Pisces: Carangidae) from the Strait of Messina (central Mediterranean Sea). Italian Journal of Zoology, 83(1), 121–129. https://doi.org/10.1080/11250003.2015.1114157
Barceló, F. (1868). Catálogo metódico de los peces que habitan o frecuentan las costas de las Islas Baleares. Revista Real Academia de Ciencias Exactas, Físicas y Naturales de Madrid 18:219–234.
Başusta, N., & Erdem, Ü. (2000). A study on the pelagic and demersal fishes of Iskenderun Bay. Turkish Journal of Zoology, 24(Ek), 1-20.
Başusta, N., & Erdem, Ü. (2000). A study on the pelagic and demersal fishes of Iskenderun Bay. Turkish Journal of Zoology, 24(Ek), 1-20.
Başusta, N., Kumlu, M., Gökçe, M. A., & Göçer, M. (2002). Seasonal change and productivity index of species by trawled in Yumurtalık Bay. Ege Journal of Fisheries and Aquatic Sciences, 19(1).
Ben Souissi, J., Golani, D., Mejri, H., & Capapé, C. (2005). On the occurrence of Cheilopogon furcatus in the Mediterranean Sea. Journal of fish biology, 67(4), 1144-1149.
Ben-Tuvia, A. (1953). Mediterranean fishes of Israel. Bulletin of the Sea Fisheries Research Station Haifa., (8), 1-40.
Bilecenoğlu, M., Kaya, M., Cihangir, B., & Çiçek, E. (2014). An updated checklist of the marine fishes of Turkey. Turkish Journal of Zoology, 38(6), 901–929. https://doi.org/10.3906/zoo-1405-60
Celona, A., Comparetto, G. (2009). Indagine sull’attività di pesca nell’arcipelago delle pelagie, Bollettino . Museo. Civico Stazione. Nauturalistica. Venezia, 60, 113–120.
Çekiç, M., & Başusta, N. (2004). Effect on the species selectivity of different bait and hook size in longline in Iskenderun Bay, eastern Mediterranean Sea. Ege Journal of Fisheries and Aquatic Sciences, 21(1).
Çoker, T., & Akyol, O. (2014). An overview on the fish diversity in the coasts of Turkish Republic of Northern Cyprus (Mediterranean). Ege Journal of Fisheries and Aquatic Sciencies, 31(2), 113–118. https://doi.org/10.12714/egejfas.2014.31.02.08
Costa, F. (1999). I pesci del Mediterraneo: stadi larvali e giovanili. Grafo editor.
D’Anna, G., Badalamenti, F., & Riggio, S. (1999). Traditional and experimental floating fish aggregating devices in the Gulf of Castellammare ( NW Sicily ): results from catches and visual observations. Scientia Marina, 63(3–4), 209–218. https://doi.org/10.3989/scimar.1999.63n3-4219
Dulčić, J., Pallaoro, A., & Dragičević, B. (2009). First record of the blue runner, caranx crysos (Mitchill, 1815), in the Adriatic Sea. Journal of Applied Ichthyology, 25(4), 481–482. https://doi.org/10.1111/j.1439-0426.2009.01243.x
Dulčić, J., Dragičević, B., Antolović, N., Sulić-Šprem, J., Kožul, V., & Grgičević, R. (2014). Additional records of Lobotes surinamensis, Caranx crysos, Enchelycore anatina, and Lagocephalus sceleratus (Actinopterygii) in the Adriatic Sea. Acta Ichthyologica et Piscatoria, 44(1), 71–74. https://doi.org/10.3750/AIP2014.44.1.09
Durgham, H., Ikhtiyar, S., & Lahlah, M. (2014). Distribution of ichthyoplankton and first record of larval Cyclothone braueri in Lattakia Coastal water (Syria). International Journal of Oceans and Oceanography, 8(1), 39–45.
Doderlein P. 1878. Prospetto metodico delle specie di pesci ris-contrate finora nelle acque marine e fluviali della Sicilia e catalogo delle relative preparazioni tassidermiche ed anatom-iche che si riscontrano nel Museo Zoologico Zootomico della Regia Università di Palermo. Palermo: Tipografia del Giornale di Sicilia. pp 25–64.
Edelist, D., Sonin, O., Golani, D., Rilov, G., & Spanier, E. (2011). Spatiotemporal patterns of catch and discards of the Israeli Mediterranean trawl fishery in the early 1990s: ecological and conservation perspectives. Scientia Marina, 75(4), 641–652. https://doi.org/10.3989/scimar.2011.75n4641
Edelist, D. (2014). New length-weight relationships and Lmax values for fishes from the Southeastern Mediterranean Sea. Journal of Applied Ichthyology, 30(3), 521–526. https://doi.org/10.1111/j.1439-0426.2012.02060.x
El-Said, A. A. N., Ragab, H. N., & El-Mabrouk, H. A. (2011). Food and feeding habits of three fish species in el Mex bay Alexandria, Egypt. The Egyptian Journal of Experimental Biology (Zoology), 7(2), 101-110.
Esposito, V., Castriota, L., Battaglia, P., Consoli, P., Romeo, T., Scotti, G., & Andaloro, F. (2015). Fish community in a surf zone of the northern Sicilian coast (Mediterranean Sea): Diversity and functional guild composition. Mediterranean Marine Science, 16(3), 502–512. https://doi.org/10.12681/mms.1139
Félix-Hackradt, F. C., Hackradt, C. W., Treviño-Otón, J., Pérez-Ruzafa, A., & García-Charton, J. A. (2013). Temporal patterns of settlement, recruitment and post-settlement losses in a rocky reef fish assemblage in the South-Western Mediterranean Sea. Marine Biology, 160(9), 2337–2352. https://doi.org/10.1007/s00227-013-2228-2.
Ghailen, H., Abdallah, H., Hassan, A., Mourad, C., Abderrahmen, B., Othman, J., & Risso, L. (2010). Length-weight relationships for 13 fish species from the Gulf of Gabes ( Southern Tunisia , Central Mediterranean ). Journal of Biotechnology, 9(October 2008), 6177–6181. https://doi.org/10.5897/AJB10.603
Gökçe, G. (2015). Design, deployment and fish assemblages of artificial reefs in Iskenderun Bay, Turkey: Initial experiences. Journal of Applied Ichthyology, 31(December 2015), 35–40. https://doi.org/10.1111/jai.12949
Gökçe, G., Saygu, İ., & Eryaşar, A. R. (2016). Catch composition of trawl fisheries in Mersin Bay with emphasis on catch biodiversity. Turkish Journal of Zoology, 40(4), 522–533. https://doi.org/10.3906/zoo-1505-35
Goren, M., Galil, B. S., Diamant, A., Stern, N., & Levitt-Barmats, Y. (2016). Invading up the food web? Invasive fish in the southeastern Mediterranean Sea. Marine Biology, 163(8). https://doi.org/10.1007/s00227-016-2950-7
Güven, O., Gökdağ, K., Jovanović, B., & Kıdeyş, A. E. (2017). Microplastic litter composition of the Turkish territorial waters of the Mediterranean Sea, and its occurrence in the gastrointestinal tract of fish. Environmental Pollution, 223, 286–294. https://doi.org/10.1016/j.envpol.2017.01.025
Harmelin-Vivien, M. L., Bitar, G., Harmelin, J. G., & Monestiez, P. (2005). The littoral fish community of the Lebanese rocky coast (eastern Mediterranean Sea) with emphasis on Red Sea immigrants. Biological Invasions, 7(4), 625–637. https://doi.org/10.1007/s10530-004-5852-4
Kalay, M., Ay, Ö., & Canli, M. (1999). Heavy metal concentrations in fish tissues from the Northeast Mediterranean Sea. Bulletin of Environmental Contamination and Toxicology, 63(5), 673–681. https://doi.org/10.1007/s001289901033
Kalogirou, S., Wennhage, H., & Pihl, L. (2012). Non-indigenous species in Mediterranean fish assemblages: Contrasting feeding guilds of Posidonia oceanica meadows and sandy habitats. Estuarine, Coastal and Shelf Science, 96(1), 209–218. https://doi.org/10.1016/j.ecss.2011.11.008
Khaled, A. (2009). Trace metals in fish of economic interest from the west of Alexandria, Egypt. Chemistry and Ecology, 25(4), 229–246. https://doi.org/10.1080/02757540903062491
Maiorano, P., Sion, L., Carlucci, R., Capezzuto, F., Giove, A., Costantino, G., … Tursi, A. (2010). The demersal faunal assemblage of the north-western Ionian Sea (central Mediterranean): Current knowledge and perspectives. Chemistry and Ecology, 26(SUPPL. 1), 219–240. https://doi.org/10.1080/02757541003693987
Mirto, S., Bellavia, M., & La Rosa, T. (2002). Primi dati sulle abitudini alimentari di giovanili di Caranx crysos nel Golfo di Castellammare (Sicilia nord occidentale). Biologia Marina Mediterranea, 9(1), 726-728.
Nerlović, V., Mravinac, B., & Devescovi, M. (2015). Additional information on the blue runner , Caranx crysos ( Mitchill , 1815 ), from the northern Adriatic Sea : meristic and molecular characterizations. Acta Adriactiva, 56(2), 309–318.
Psomadakis, P. N., Bentivegna, F., Giustino, S., Travaglini, A., & Vacchi, M. (2011). Northward spread of tropical affinity fishes: Caranx crysos (teleostea: Carangidae), a case study from the Mediterranean sea. Italian Journal of Zoology, 78(1), 113–123. https://doi.org/10.1080/11250001003680933
Raya, V., & Sabatés, A. (2015). Diversity and distribution of early life stages of carangid fishes in the northwestern Mediterranean: Responses to environmental drivers. Fisheries Oceanography, 24(2), 118–134. https://doi.org/10.1111/fog.12097
Riera, F., Grau, A. M., Pastor, E., & Pou, S. (1995). Faunistical and demographical observations in Balearic ichthyofauna. Meridionalization or subtropicalization phenomena. La Méditerranée: variabilités climatiques, environnement et biodiversité. Actes Coll. Scient. OKEANOS, Montpellier, 213-220.
Öğretmen, F., Yılmaz, F., & Koç, H. T. (2016). An investigation on fishes of Gökova Bay (Southern Aegean Sea). Balıkesir Üniversitesi Fen Bilimleri Enstitüsü Dergisi, 7(2), 19-36.
Pavičić, M., Šiljić, J., Dugandžić, P., & Skaramuca, B. (2014). New record of blue runner, Caranx crysos (Mitchill, 1815), in the Adriatic sea. Croatian Journal of Fisheries: Ribarstvo, 72(3), 125-127.
Saad, A. (2005). Check–list of Bony Fish Collected from the Coast of Syria. Turkish Journal of Fisheries and Aquatic Sciences, 5(2).
Schnakenbeck, W. (1931). Carangidae. Reports on the Danish oceanographical expeditions 1908-10 to the Mediterranean and adjacent seas. Vol. 2. Biology. Copenhagen: Andr. Fred. Høst & Søn.
Sinopoli, M., Campo, D., D’Anna, G., Badalamenti, F., Vivona, P., & Andaloro, F. (2003). Utilizzo dei censimenti visivi per lo studio della fauna ittica associata ai FADs. Biol. Mar. Mediterr, 10(2), 93.
Sinopoli, M., Castriota, L., Vivona, P., Gristina, M., & Andaloro, F. (2012). Assessing the fish assemblage associated with FADs (Fish Aggregating Devices) in the southern Tyrrhenian Sea using two different professional fishing gears. Fisheries Research, 123–124. https://doi.org/10.1016/j.fishres.2011.11.020
Sley, A., Jarboui, O., Ghorbel, M., & Bouain, A. (2009). Food and feeding habits of Caranx crysos from the Gulf of Gabes (Tunisia). Journal of the Marine Biological Association of the United Kingdom, 89(7), 1375-1380.
Sley, A., Jarboui, O., Ghorbel, M., & Bouain, A. (2012). Annual reproductive cycle, spawning periodicity and sexual maturity of blue runner Caranx crysos (Pisces, Carangidae) from the Gulf of Gabes (Tunisia, Eastern Mediterranean). Journal of Applied Ichthyology, 28(5), 785–790. https://doi.org/10.1111/j.1439-0426.2012.02039.x
Tortonese, E. (1947). Ricerche zoologiche nell'isola di Rodi (Mar Egeo) Pesci. Bolletino di Pesca, Piscicoltura e Idrobiologia, 23(2), 143-192.
Tortonese E. (1952). Monografia dei Carangini viventi nel Medi-terraneo (Pisces, Perciformes). Annali del Museo Civico di Storia Naturale ‘Giacomo Doria’ 65:259–324.
Tortonese, E. (1961). Intorno a Caranx fusus Geoffr.:(Pisces carangidae) e ai suoi rapporti con le forme affini. . Annali del Museo Civico di Storia Naturale ‘Giacomo Doria’ 72:149–160.
Tsagarakis, K., Vassilopoulou, V., Kallianiotis, A., & Machias, A. (2012). Discards of the purse seine fishery targeting small pelagic fish in the eastern Mediterranean Sea. Scientia Marina, 76(3), 561–572. https://doi.org/10.3989/scimar.03452.02B
Vacchi, M., Boyer, M., Bussotti, S., Guidetti, P., & La Mesa, G. (1999). Some intreresting species in the coastal fisch fauna of Ustica Island (Mediterranean Sea). Cybium, 23(4), 323–331. Retrieved from http://www.mnhn.fr/sfi/cybium/numeros/pdf/234pdf/01-
Vasilopoulou, V., Papakonstantinou, K., Bekas, P., Christidis, G. (2003). Preliminary data on the fish community associated with fish aggregating devices (FADs) in Greek waters. 7th Hellenic Symposium on Oceanography and Fisheries. 6–9 May 2003, Chersonissos, Greece.
Vega Fernández, T., D’Anna, G., Badalamenti, F., Pipitone, C., Coppola, M., Rivas, G., Modica, A. (2003). Fish fauna associated to an off-shore aquaculture system in the Gulf of Cas-tellamare (NW Sicily). Biologia Marina Mediterranea (10).755–759.
